# Supplementary material for: Lulworthinone: In Vitro Mode of Action Investigation of an Antibacterial Dimeric Naphthopyrone Isolated from a Marine Fungus
Source: Mar Drugs. 2022 Apr 21;20(5):277. doi: 10.3390/md20050277 (PMC9147123; doi:10.3390/md20050277)
Supplement: Supplementary file 1 [file marinedrugs-20-00277-s001.zip]

Archive with 1 entries (1 files):
- marinedrugs-1660465-supplementary.pdf
